# Supplementary material for: ESRRG, ATP4A, and ATP4B as Diagnostic Biomarkers for Gastric Cancer: A Bioinformatic Analysis Based on Machine Learning
Source: Front Physiol. 2022 Jun 23;13:905523. doi: 10.3389/fphys.2022.905523 (PMC9262247; doi:10.3389/fphys.2022.905523)
Supplement: Supplementary file 1 [file DataSheet1.ZIP]

Archive with 8 entries (7 files):
- ML script and dataset/
- ML script and dataset/exlabel.csv
- ML script and dataset/supervised_cpu.py
- ML script and dataset/gene.csv
- ML script and dataset/semisupervised.py
- ML script and dataset/exgene.csv
- ML script and dataset/label.csv
- ML script and dataset/readme.txt
