# Supplementary material for: ESRRG, ATP4A, and ATP4B as Diagnostic Biomarkers for Gastric Cancer: A Bioinformatic Analysis Based on Machine Learning
Source: Front Physiol. 2022 Jun 23;13:905523. doi: 10.3389/fphys.2022.905523 (PMC9262247; doi:10.3389/fphys.2022.905523)
Supplement: Supplementary file 1 [file DataSheet1.ZIP › ML script and dataset/exlabel.csv]

	x
1	0
2	0
3	0
4	0
5	0
6	0
7	0
8	0
9	0
10	0
11	0
12	0
13	0
14	0
15	0
16	0
17	0
18	0
19	0
20	0
21	0
22	0
23	0
24	0
25	0
26	1
27	1
28	1
29	1
30	1
31	1
32	1
33	1
34	1
35	1
36	1
37	1
38	1
39	1
40	1
41	1
42	1
43	1
44	1
45	1
46	1
47	1
48	1
49	1
50	1
