# Supplementary material for: ESRRG, ATP4A, and ATP4B as Diagnostic Biomarkers for Gastric Cancer: A Bioinformatic Analysis Based on Machine Learning
Source: Front Physiol. 2022 Jun 23;13:905523. doi: 10.3389/fphys.2022.905523 (PMC9262247; doi:10.3389/fphys.2022.905523)
Supplement: Supplementary file 1 [file DataSheet1.ZIP › ML script and dataset/supervised_cpu.py]

# manual nested cross-validation for random forest on a classification dataset
from numpy import mean,amax
from sklearn.datasets import make_classification
from sklearn.model_selection import KFold
from sklearn.model_selection import GridSearchCV
from sklearn.ensemble import RandomForestClassifier
from sklearn.metrics import accuracy_score
from sklearn.model_selection import train_test_split
from sklearn.model_selection import RepeatedStratifiedKFold
import pandas as pd
import numpy as np
from sklearn.metrics import classification_report
from sklearn.metrics import confusion_matrix, ConfusionMatrixDisplay
from sklearn.metrics import roc_auc_score
from sklearn.svm import SVC
import numpy as np
import scipy.stats
from scipy import stats
from sklearn.metrics import f1_score
from sklearn.neighbors import KNeighborsClassifier
from sklearn.neural_network import MLPClassifier
import matplotlib.pyplot as plt
from sklearn_evaluation import plot
from sklearn.metrics import matthews_corrcoef
from sklearn.tree import DecisionTreeClassifier
import joblib
import imblearn
from sklearn.metrics import  make_scorer
import imblearn
from imblearn.pipeline import Pipeline
from imblearn.over_sampling import SMOTE
from imblearn.under_sampling import RandomUnderSampler
from sklearn import metrics
from xgboost.sklearn import XGBClassifier
import xgboost as xgb
def evalmcc(preds, dtrain):
    THRESHOLD = 0.5
    labels = dtrain.get_label()
    return 'MCC', matthews_corrcoef(labels, preds >= THRESHOLD)


# create dataset
X = pd.read_csv("./gene.csv",header=0)
X = X.drop(X.columns[0],axis=1)
X = np.array(X, dtype="float")
y = pd.read_csv("./label.csv", header=0)
y = y.drop(y.columns[0],axis=1)
y = np.ravel(y)

# create validset
ex = pd.read_csv("./exgene.csv",header=0)
ex = ex.drop(ex.columns[0],axis=1)
ex = np.array(ex, dtype="float")

ey = pd.read_csv("./exlabel.csv", header=0)
ey = ey.drop(ey.columns[0],axis=1)
ey = np.ravel(ey)

#split train and test
X_train, X_test, y_train, y_test = train_test_split(X, y, test_size=0.2, random_state=1234, shuffle=True)

# configure the cross-validation procedure
cv = RepeatedStratifiedKFold(n_splits=10, n_repeats=100, random_state=1)

parameter_space = {'model__hidden_layer_sizes': [(200,200,200), (300,300,300),(100,100,100)],
                'model__activation':['tanh','relu']
                  }

param_grid= {'model__max_depth':[30,50,60,100],'model__min_samples_leaf':[2,3,5,10],'model__min_impurity_decrease':[0.1,0.2,0.5]}

xgbspace = {'model__max_depth':[2,4,6],'model__gamma':[0.01,0.1,1],'model__learning_rate':[0.01,0.1,0.2]}

# define the model
svc = (SVC(kernel='rbf',probability=True),{'model__C':[1000,2000,3000],'model__gamma':[0.01,0.001,0.0001,0.00001]}, "SVM",32)
rf = (RandomForestClassifier(),{'model__n_estimators':[500,1000,1500],'model__max_features':['log2','sqrt',None]},"RF",32)
knn =(KNeighborsClassifier(weights='distance'),{'model__n_neighbors': [3,7,11,19,35],'model__metric':['euclidean','manhattan']},"KNeighbors",32)
nn =(MLPClassifier(random_state=1,max_iter=2000,solver='adam',early_stopping=True),parameter_space,"NeuralNetwork",32)
dt =(DecisionTreeClassifier(),param_grid,"DecisionTree",32)
xgboost = (xgb.XGBClassifier(eval_metric=evalmcc,n_jobs=8,subsample =0.5,verbosity=0),xgbspace,"XGB",4)


testdf = pd.DataFrame(columns=['model','Accuracy','Precision','Sensitivity','Specificity','MCC','F1-score','K'])
validdf = pd.DataFrame(columns=['model','Accuracy','Precision','Sensitivity','Specificity','MCC','F1-score','K'])
validcm = pd.DataFrame(columns=['model','TN','FP','FN','TP','K'])
testcm = pd.DataFrame(columns=['model','TN','FP','FN','TP','K'])


classifiers = (svc, rf, knn, nn, dt,xgboost)
# define search
scoring_function = {'mcc': make_scorer(matthews_corrcoef)}
for i, (model,space,title,njobs) in enumerate(classifiers):
  file1 = title+"mean.txt"
  file2 = title+"std.txt"
  fm=open(file1,'a')
  fs=open(file2,'a')
  k_values = [1, 2, 3, 4, 5, 6, 7]
  maxk = amax(k_values)
  for k in k_values: 
   over = SMOTE(sampling_strategy=1.0, k_neighbors=k)
   steps = [('over', over), ('model', model)]   
   pipeline = Pipeline(steps=steps)
   search = GridSearchCV(pipeline, space, scoring=scoring_function, cv=cv, refit='mcc', n_jobs=njobs)
   # execute search
   print("Model:",title)
   result = search.fit(X_train, y_train)
   cv_results = result.cv_results_
   score = amax(cv_results['mean_test_mcc'])
   print('> k=%d, Best MCC on train: %.3f' % (k, score))
   fm.write("k=%d \n"%k)
   fs.write("k=%d \n"%k)
   np.savetxt(fm,cv_results['mean_test_mcc']);
   np.savetxt(fs,cv_results['std_test_mcc']);
   fm.write("\n")
   fs.write("\n")
   # get the best performing model fit on the whole training set
   best_model = result.best_estimator_
   # save the best model to disk
   filename = title+'_'+str(k)+'.sav'
   joblib.dump(best_model, filename)
   ## load the model from disk
   #best_model = joblib.load(filename)

   # evaluate model on the hold out dataset
   yhat = best_model.predict(X_test)
   # evaluate the model
   acc = accuracy_score(y_test, yhat)
   testscore = matthews_corrcoef(y_test,yhat)
   # report progress
   print('>acc=%.3f, est=%.3f, cfg=%s' % (acc, testscore, result.best_params_))
   # summarize the estimated performance of the model
   report = classification_report(y_test, yhat,target_names =['normal','tumor'],output_dict=True)
   df = pd.DataFrame(report).transpose()
   df.to_csv((title+'test_report.csv'),mode='a')

   tn, fp, fn, tp = confusion_matrix(y_test, yhat).ravel()
   mcc=round(matthews_corrcoef(y_test, yhat),3)
   f1score = round(f1_score(y_test, yhat, average='macro'),3)

   testdf.loc[i*maxk+k]=[title,round(df.iloc[2,0],3),round(df.iloc[1,0],3),round(df.iloc[1,1],3),round(df.iloc[0,1],3),mcc,f1score,k]
   testcm.loc[i*maxk+k]=[title,tn,fp,fn,tp,k]

   # predict valid
   eypred = best_model.predict(ex)
   
   # evaluate the prediction
   acc = accuracy_score(ey, eypred)
   validscore = matthews_corrcoef(ey,eypred)
   # report progress
   print('>acc=%.3f, est=%.3f, cfg=%s' % (acc, validscore,result.best_params_))
   # summarize the estimated performance of the model
   report = classification_report(ey, eypred,target_names =['normal','tumor'],output_dict=True)
   
   df = pd.DataFrame(report).transpose()
   df.to_csv((title+'valid_report.csv'),mode='a')
   
   tn, fp, fn, tp = confusion_matrix(ey,eypred).ravel()
   mcc=round(matthews_corrcoef(ey,eypred),3)
   f1score = round(f1_score(ey, eypred, average='macro'),3)
   validdf.loc[i*maxk+k]=[title,round(df.iloc[2,0],3),round(df.iloc[1,0],3),round(df.iloc[1,1],3),round(df.iloc[0,1],3),mcc,f1score,k]
   validcm.loc[i*maxk+k]=[title,tn,fp,fn,tp,k]

# save  metric
testdf.to_csv('testmetric.csv')
testcm.to_csv('testcm.csv')
validdf.to_csv('validmetric.csv')
validcm.to_csv('validcm.csv')
