# Supplementary material for: ESRRG, ATP4A, and ATP4B as Diagnostic Biomarkers for Gastric Cancer: A Bioinformatic Analysis Based on Machine Learning
Source: Front Physiol. 2022 Jun 23;13:905523. doi: 10.3389/fphys.2022.905523 (PMC9262247; doi:10.3389/fphys.2022.905523)
Supplement: Supplementary file 1 [file DataSheet1.ZIP › ML script and dataset/gene.csv]

	ESRRG	ATP4A	ATP4B
GSM1523979	3.41519201627614	5.21704902164969	5.77501189768918
GSM1524024	4.46875645869282	5.58216012147183	6.86069678538537
GSM1524030	7.23107541495366	11.2891638551832	8.25550857027396
GSM1523929	4.55959093096683	5.19613804883079	5.99700820228889
GSM1523934	3.4659883009157	5.05578696160364	5.74433517968343
GSM1523965	3.29375792744731	4.81471790682541	5.6160632627101
GSM1523973	3.12274583509305	5.27184587667168	5.80566286339745
GSM1523978	5.48184543952167	5.03753738986165	5.7698118625484
GSM1523986	4.35743593164212	5.49453994535778	5.80026262632868
GSM1523994	4.61413162813877	5.50527308307057	6.49506266127327
GSM1524002	3.27613451867163	4.9837308068765	5.85746798911402
GSM1524003	3.37535519257074	4.90424997141958	5.99230023426086
GSM1524004	6.05627190793921	7.96385351119907	7.50519972771323
GSM1524008	3.17616930585867	4.95604595552868	5.83018463995986
GSM1524010	7.68497710754046	10.7382781903807	8.22179601249353
GSM1524012	3.11629558770817	5.20545977647441	5.76756667593407
GSM1524016	5.16562978884364	4.87249568981277	6.71138116326922
GSM1524017	3.62196910607332	5.05065403644789	5.86155786791028
GSM1524018	4.91444122171604	5.01378595741116	5.98785832865626
GSM1524019	5.6782059062966	5.54475761054066	6.87961789448622
GSM1524020	5.48081761403887	6.97401703473738	7.12069901904291
GSM1524021	5.15838673467544	6.45515731905144	6.94566458838179
GSM1524022	3.27907097062081	5.10334439750071	5.7698118625484
GSM1524023	3.62874056428434	5.23044807067053	6.07295138951925
GSM1524025	3.3974875629155	5.03993478026337	5.99419490955439
GSM1524026	4.12246060785193	4.69086653067605	5.73113911826444
GSM1524027	3.03542954690627	4.70986731151553	5.92297743898741
GSM1524028	3.87971849373473	5.07829811828668	6.19647759128421
GSM1524029	9.40182286178411	12.3866453466303	9.36412293863237
GSM1524036	2.96220543660065	5.57939028361043	6.10581707577452
GSM1524037	3.80168070975593	5.26447970854364	5.69924812235995
GSM1524038	3.42789455439561	4.72632852386402	5.92871959203493
GSM1524039	3.12900819042265	4.84990240806759	5.73082774845166
GSM1524040	4.28854906460046	5.32582102104852	6.81039947422707
GSM1524041	3.28055534384031	5.05222612470595	5.69794396759622
GSM1524045	3.31802597909337	5.25678444803258	5.91444685625366
GSM1524046	3.41392912408356	4.67034386903146	5.70802027761612
GSM1524048	3.22709854778746	5.00891653846796	5.61805234260848
GSM1524049	2.99987013547574	5.11916656219567	5.6976067413216
GSM1524050	4.34408128610955	4.99817509064098	5.81995844451926
GSM1524051	4.12010611581989	5.23642665753452	5.79609643672424
GSM1524068	3.63917471591769	4.81647368400322	5.74854484115787
GSM1524053	4.22558425585189	5.15759802398786	6.23072374344459
GSM1524054	3.40244128321055	4.86777261896435	5.52529992558255
GSM1524055	3.84138187415912	4.70614167973592	5.74949838392663
GSM1524069	5.04666758941501	5.10760317149829	5.63044990070945
GSM1524056	3.07803292716823	4.68257431590837	5.92297743898741
GSM1524070	5.45117456922875	6.06039636460559	6.43460012603067
GSM1524057	4.38535412349375	4.60519339073985	5.56886591797852
GSM1524058	3.3459668459293	5.09741316436699	5.90804611086983
GSM1524059	3.39228823624738	4.68352389618291	5.54035303341012
GSM1524071	5.61838048232342	6.13480420711881	6.5610418770632
GSM1524072	7.54681765478924	10.6693349782014	8.53067931553155
GSM1524060	3.1096524211132	4.95262077414959	5.80120190946943
GSM1524061	3.27022673699147	5.19463041211132	5.92649275344883
GSM1523919	5.72331073001444	7.50194398641894	6.90849068782343
GSM1523920	9.20716004821421	11.2891638551832	8.82624451320366
GSM1523921	3.59761575931354	5.01702324045211	5.84201012598091
GSM1523922	3.71412045201201	5.13560962914343	5.44210306211905
GSM1523923	5.42027639260231	5.64049391281208	6.9772782721452
GSM1523924	6.61051124108619	9.14838938323573	7.80839117685901
GSM1523925	5.08879485975685	4.88840154018921	5.57225349614696
GSM1523926	3.86615158829729	5.14592775644172	5.94737839280474
GSM1523927	3.69204946459159	4.7422804375544	5.77144529188993
GSM1523928	3.43558364899223	5.32252187248499	6.06039636460559
GSM1523933	3.08267791569661	4.54956493105824	5.99451341088143
GSM1523935	3.41519201627614	4.80182541139146	5.62640899901479
GSM1523936	4.1689166211579	5.66170307173957	6.53217398214856
GSM1523937	4.5084387546252	4.73185713978327	5.83532039240137
GSM1523938	3.93563767492805	4.29902073998795	5.57973549569515
GSM1523939	7.38108110273542	11.2891638551832	8.22803557885816
GSM1523941	3.74747645742487	5.0039915548613	5.73082774845166
GSM1523943	3.58228324223096	4.43930830526987	5.622433178867
GSM1523944	6.81696231537453	5.45010520659992	6.01654218257693
GSM1523945	3.12274583509305	4.51178346757738	5.55556901113486
GSM1523947	3.84512350077935	5.43859515784867	6.29299491866963
GSM1523949	8.454580337591	12.3866453466303	8.65919482868467
GSM1523952	4.24955879566212	4.77453748458537	5.66736317282485
GSM1523953	7.58524299322568	5.33305703122205	6.00178533632039
GSM1523958	4.34563939882168	5.34030684331186	6.53692558451537
GSM1523961	3.8271748641863	4.94429605682919	5.82450060986575
GSM1523963	4.50939985868573	4.88665488996217	5.72037344093059
GSM1523966	3.84872134975169	5.42944082406291	5.77207353117576
GSM1523968	3.85454961942251	4.76604537718848	5.65538267875715
GSM1523970	3.73379589608438	4.81206758204277	6.02457119966673
GSM1523971	9.32500760818778	12.3866453466303	9.58968437273457
GSM1523972	3.65617032259165	5.00192337254389	5.6877809290944
GSM1523975	3.82499680149774	4.42177626356041	5.49385773451829
GSM1523976	4.42972833242371	4.88753444996231	5.93026308856411
GSM1523977	5.60805380142266	7.74488674087882	7.32171328722714
GSM1523980	4.23595577415598	4.65967575351346	5.87684144103752
GSM1523981	3.00307489135432	4.54376448409376	5.58216012147183
GSM1523983	3.12066767640974	4.55387894589552	5.5787169313958
GSM1523988	5.2219652330122	4.72179227733573	5.38247950570388
GSM1523992	4.31423502285816	5.57056902496023	6.34599984473022
GSM1523993	4.23327263003581	5.71974855601658	6.40189288689092
GSM1523995	3.76732808911735	4.68671902513379	5.71294010571393
GSM1523997	3.76979087746504	4.63392083717514	5.85181066707526
GSM1524090	8.72827711958779	10.3985789344329	8.07778125382666
GSM1524108	10.0466831776174	11.9775959382081	9.33194186628752
GSM1524114	5.36112364135863	6.00498227055256	6.4077910434364
GSM1524083	6.09205365189753	7.22442571779279	7.13305906976384
GSM1524085	6.13830769375357	6.38693834355226	6.44863375763492
GSM1524087	9.66681387464255	11.4649694642904	9.26017881767149
GSM1524088	10.3512084233412	12.3866453466303	9.30068616895079
GSM1524089	10.4359599864178	12.545182209411	9.68750529038776
GSM1524091	4.79161763603916	4.97307523739458	5.68352284078763
GSM1524092	8.93572491038936	11.3217469044565	8.58436557259702
GSM1524093	10.5758614496114	12.3866453466303	9.77994423321827
GSM1524094	5.02870406799871	5.26447970854364	5.87233309493997
GSM1524095	6.06839879378765	4.62027328565843	5.76082284444051
GSM1524097	10.104046065191	12.1433670932277	9.14539427288273
GSM1524098	5.78844447015275	5.34173627918663	5.7015198496935
GSM1524099	4.31579132485486	4.8686276872828	5.55521386527914
GSM1524100	6.24515204646767	7.97858986275203	7.37921985809767
GSM1524101	8.66307102148037	11.39165750301	8.41027279411735
GSM1524102	10.1568539997397	12.1433670932277	9.6617326413869
GSM1524103	7.10941380787709	9.87746408319641	7.88893069763011
GSM1524104	9.79679440422706	12.3866453466303	9.14249812150309
GSM1524105	5.28102215351614	6.11675556660628	6.77151367029092
GSM1524106	5.69794396759622	4.83099327394326	6.07612477213073
GSM1524107	9.54912593782936	12.0579876168235	9.11906358281058
GSM1524109	10.0630752223549	12.1433670932277	9.52705127535541
GSM1524110	10.3743695609247	12.545182209411	9.54912593782936
GSM1524111	5.92712694962527	6.88221820173387	6.69107249408778
GSM1524112	10.3063302924182	12.251217565406	9.468702992625
GSM1524113	5.44486423407717	4.71033381828488	6.01973104871949
GSM1524115	8.80016099574975	11.2583319421704	8.62713098466187
GSM1523900	3.85960678595394	5.17633128301997	6.08032102113136
GSM1523902	5.77175264341709	5.90226151446309	6.62705009724335
GSM1523907	8.95786361781633	11.0608901696829	8.81962063245728
GSM1523912	9.81496860700829	11.7830093284897	9.27017868166742
GSM1523913	10.4629682023559	12.3866453466303	10.0873834809473
GSM1523914	6.74972775256054	6.05397622761768	6.19485456009192
GSM1523915	10.8129607958397	12.545182209411	9.7293361360356
GSM1523916	10.489926926133	12.0579876168235	9.91599943132633
GSM1523917	6.17797154632251	5.83467825335369	6.57044097067316
GSM1524116	10.1748668182504	11.9775959382081	9.24330554846304
GSM1524117	9.88971201783231	11.2283382480695	9.09589821761936
GSM1524063	10.2950302228079	12.545182209411	9.97916861693928
GSM1524118	6.67769382729243	9.514272639479	7.51650843002639
GSM1524119	3.66010223387538	5.08445712941669	5.9242571427443
GSM1524120	5.53485425156562	4.44726024551554	5.82481840478642
GSM1524064	10.112590431025	12.3866453466303	9.54912593782936
GSM1524121	6.39613197796807	6.62890574282008	7.24872357723983
GSM1524065	5.58854343303358	9.99336294367917	7.10535399078883
GSM1524122	7.439859634649	8.30178815527372	7.56492591374311
GSM1524123	7.80161593665527	12.545182209411	8.13424949136518
GSM1524124	10.9387881120807	12.3866453466303	9.75173694524361
GSM1524066	7.95693274307321	12.545182209411	8.85281014342073
GSM1524067	9.71367920194512	12.3866453466303	9.59429309685519
GSM1524125	7.36269446490186	9.91599943132633	7.66442520217918
GSM1524126	7.0686285606039	9.43277985105103	7.20920783866663
GSM1524073	8.33746204090555	11.0608901696829	8.5476983602076
GSM1524074	6.2960002197571	5.14892652011928	5.72233105536568
GSM1524075	5.37923097719977	8.13650561502118	6.40053082841492
GSM1524076	5.53899322583404	5.52698509379236	5.74854484115787
GSM1524077	6.68003696712955	5.20320102659517	5.91635140845117
GSM1524078	10.2950302228079	12.545182209411	9.468702992625
GSM1524079	9.20394384841298	11.5852209185766	8.61231401289677
GSM1524080	7.03606654561625	8.50913700444732	7.43037006165189
GSM1524081	9.99336294367917	11.7830093284897	9.02260099231984
GSM1524082	10.6058534131975	12.3866453466303	9.74024974603271
GSM1524084	7.47444976157476	10.9168321012785	7.68647069418284
GSM1523730	9.16361512496469	11.1410429626521	9.0278951566125
GSM1523731	10.6213284093928	12.1433670932277	9.4767461917879
GSM1523732	5.06613635276073	5.20133464818475	6.26026117381149
GSM1523733	9.84580339061566	12.0579876168235	9.09589821761936
GSM1523734	10.3743695609247	11.9775959382081	9.5446072323239
GSM1523735	7.65995811164624	7.65098723940778	7.13145913039567
GSM1523736	6.49969674363981	8.0168069474817	7.22715771444461
GSM1523737	10.9871149448122	12.251217565406	9.77389958950264
GSM1523738	8.97048434972506	11.1706837141209	8.55447804742188
GSM1523739	9.10143800148324	10.8129607958397	8.44850933172276
GSM1523740	7.64734956281888	10.720282319872	8.17285839237886
GSM1523741	9.88971201783231	12.1433670932277	9.36758590121673
GSM1523742	5.46159414371542	5.81963955510965	6.67266512662503
GSM1523743	8.58249557545048	10.5903931703021	8.33192875164523
GSM1523749	8.64779210955147	10.1661824056701	8.30045804084363
GSM1523750	10.561176851966	12.545182209411	10.1215574999921
GSM1523751	9.79679440422706	11.9075589460479	9.26017881767149
GSM1523752	5.72492418785179	7.34053512263022	6.92403037059901
GSM1523753	7.11865795421198	7.25716556470436	7.30997502997087
GSM1523754	6.19551168463258	6.57332368105348	6.90406331164964
GSM1523755	8.98076611607837	10.8326152165277	8.48971340536895
GSM1523756	9.90293848486667	10.2036808964838	9.11600622063702
GSM1523757	10.4240615244769	11.7830093284897	9.32500760818778
GSM1523758	9.21373569633061	11.9075589460479	8.81962063245728
GSM1523759	7.84464921636691	7.44173160991852	7.77409218349971
GSM1523760	10.3063302924182	11.9775959382081	9.36043637004277
GSM1523761	10.6863380032201	11.9075589460479	9.69780441556512
GSM1523762	10.0161163708677	11.5031457446403	9.55822934504415
GSM1523763	8.77237996516115	10.7550138992417	8.41027279411735
GSM1523764	10.0953522749903	11.8426768084485	9.13060192696599
GSM1523766	10.5758614496114	12.545182209411	10.1748668182504
GSM1523767	4.31108845535114	4.84026274211889	5.85561235630492
GSM1308392	5.65805185069941	6.727183558264	6.15938940159438
GSM1308393	6.95575097257612	8.72035425644929	7.07898815529877
GSM1308394	5.72590637661944	6.37911692671741	6.41325377232833
GSM1308395	9.61770564434722	12.1433670932277	8.95060909327278
GSM1308396	10.3063302924182	12.3866453466303	9.2906922840777
GSM1308397	7.22168412427406	9.04631763270896	7.14750641984102
GSM1308398	5.45151790809435	6.13733755970383	5.9268003771262
GSM1308399	8.54441415093784	11.3217469044565	8.12312534819809
GSM1308400	9.20716004821421	11.5031457446403	8.37826049375886
GSM1308401	7.27124362976985	9.82117904159279	7.40187089666961
GSM1308402	6.00692817739859	8.28713614326075	6.6619629822076
GSM1308403	7.54268421175035	10.6371461730089	7.44941248373043
GSM1308404	6.70043976472837	7.36510417319434	6.42427212358605
GSM1308405	6.34840462355473	8.81526087343945	6.87961789448622
GSM1308406	5.74337351766509	8.40148606196936	6.70356227747199
GSM1308407	9.468702992625	11.5852209185766	8.18014131859464
GSM1308408	6.50004466583089	8.88301303217362	6.85812271959762
GSM1308409	6.85315488003918	8.05334931073042	6.78447649395863
GSM1308410	6.25632053797263	6.07163435513855	6.07741123934221
GSM1308411	7.16825689648388	10.2425451395041	7.59811508619559
GSM1308412	6.2244930290487	5.11995256948283	5.37039232803011
GSM1308413	3.98800933581481	4.6240659007212	5.08879485975685
GSM1308414	4.05769570807133	5.27992150739704	5.37357640698875
GSM1308415	3.74910782061503	4.81385072082069	5.33596760282495
GSM1308416	3.67670709699706	4.70101023828055	5.10602758338956
GSM1308417	3.9091553335183	4.58385129473622	5.0692940274363
GSM1308418	9.26689650130042	11.9075589460479	8.73259343890534
GSM1308419	4.35074350544685	5.58854343303358	5.98401921844549
GSM1308420	4.74583891875733	5.11995256948283	5.21704902164969
GSM1308421	7.52587886800552	8.86904161370975	7.32458477908317
GSM1308422	7.11455196077053	9.66681387464255	7.29327305325758
GSM1308423	4.01649473759105	4.46779363634514	5.14478039816437
GSM1308424	3.90496796210289	4.91018195500089	5.0673160074599
GSM1308425	3.70978433332167	4.69363870525556	5.11185344624919
GSM1308426	3.88823650203135	4.44823476695724	5.2267734408599
GSM1308427	3.69842991737012	4.34510832049444	5.69399045160566
GSM1308428	4.21739857770447	5.7041287608428	6.07612477213073
GSM1308429	5.02270112482892	5.43437930692511	5.64946340048112
GSM1308430	3.79620651393424	4.31476558442967	5.20097232061688
GSM1308431	5.20021400388653	8.38692523159247	7.10283675786865
GSM1308432	4.34868535187798	4.83406897805106	5.32468987235015
GSM1308433	9.31435411414309	12.3866453466303	8.99614041825986
GSM1308434	3.85960678595394	4.92749207436154	5.18714032592982
GSM1308435	3.88401700240407	4.94764828515991	5.13301710610499
GSM1308436	9.13962148207236	11.7285781717733	8.48320906039065
GSM1308437	3.67023809161463	4.92408885319212	5.20848900988201
GSM1308438	4.03632876422944	4.56713687167896	5.08879485975685
GSM1308439	10.2840090273429	12.3866453466303	9.30387583232409
GSM1308440	8.97048434972506	11.6743602939334	8.89998281300819
GSM1308441	4.74765726551902	7.75932245582942	6.60191697748124
GSM1308442	7.02519292509307	10.2138439959974	7.36878999409824
GSM1308443	8.23301100416596	11.6271288500709	8.48320906039065
GSM1308444	8.42097727235741	11.9775959382081	9.04107736697262
GSM1308445	4.50367406463633	4.56427710855665	5.02588009070812
GSM1308446	4.0522430259316	4.58335928622744	5.04309537330968
GSM1308447	4.16323946624792	5.39876474431283	5.27147966529789
GSM1308448	4.05527720581482	5.08879485975685	5.38564451679457
GSM1308449	3.84291384162292	5.23564307168217	5.49803432473816
GSM1308450	4.29172461926013	4.54858433062125	5.03305603582537
GSM1308451	7.65995811164624	4.79874267190809	5.33561679372457
GSM1308452	5.04666758941501	4.34154699629091	5.16562978884364
GSM1308453	4.70101023828055	4.57188864056598	5.00316444888228
GSM1308454	5.54844032248777	7.72348770888049	6.40709205421966
GSM1308455	6.06806945816313	9.38618338461504	7.15476730339094
GSM1308456	3.90633502700546	5.24492932397306	5.31313061809346
GSM1308457	7.52653075020555	4.95054640856655	5.51390574495431
GSM1308458	3.76654900330175	4.55249848190324	5.32433204618356
GSM1308459	4.12302007810532	4.63020110845479	5.17519306772983
GSM1308460	3.982895195735	4.54425092035108	5.18936091050043
GSM1308461	4.028944806032	4.50319908044665	4.9051111856739
GSM1308462	4.07028396392381	4.81027867970012	5.11995256948283
GSM1308463	6.47714717892082	9.93002739709111	7.31405097774412
GSM1308464	4.46344712468828	4.61649603315616	5.33379658615075
GSM1308465	4.21120785998052	4.66624048637355	5.02024145732452
GSM1308466	3.82499680149774	5.11029010579727	5.41353529993717
GSM1308467	5.67327305174497	4.52415458125328	5.08758548674602
GSM1308468	4.31525048232991	4.61037561108756	5.36400341009182
GSM1308469	4.18135107524528	4.39787174364709	5.20885503742838
GSM1308470	3.74910782061503	4.70147562516704	5.16026980951073
GSM1308471	4.8044611957584	5.6567177969966	6.13287658642397
GSM1308472	4.02086792895707	4.90258293179805	5.00931701413872
GSM1308473	3.94240000550442	4.58480264826531	4.94262418950211
GSM1308474	3.82793038223127	4.90597505954833	5.06456953207035
GSM1308475	3.92757133002469	4.85079157512386	5.08445712941669
GSM1308476	3.81610490386717	4.77633393525661	4.89529416427541
GSM1308477	4.15285992300811	4.58095342713349	4.90424997141958
GSM1308478	3.93900758724146	5.15269659231572	4.96063965981318
GSM1308479	5.51459026795372	4.84026274211889	5.38921569683749
GSM1308480	4.02337073712561	4.73049041454266	4.99030361443198
GSM1308481	3.70804846730792	4.69454393762283	4.9784126528125
GSM1308482	5.36614594314244	4.65825894255299	4.97348055778991
GSM1308483	4.94262418950211	4.85769917103362	5.23861098161652
GSM1308484	4.26177336978106	5.04309537330968	5.03875818177265
GSM1308485	3.88895819539382	4.86302174896885	4.99614095854348
GSM1308486	6.72404233164042	7.74325419468268	7.06078831680405
GSM1308487	6.5162021048932	7.13603601514681	6.57587652074514
GSM1308488	3.74407913931162	4.61555784958479	5.02909462768524
GSM1308489	3.97202019439528	4.6890423731247	5.2382480122641
GSM1308490	4.7240667657004	4.43213951539429	5.00316444888228
GSM1308491	4.0540821034506	4.51610459515093	5.29632018688377
GSM1308492	4.57997189460359	5.01984585231214	5.27367591637076
GSM1308493	9.48908019190636	11.5031457446403	8.36408125860166
GSM1308494	5.45535323219932	4.75353626642765	5.08798014848279
GSM1308495	4.16547929729016	4.65680618030409	5.35333752133443
GSM1308496	4.71356807446273	4.54760291065483	5.18974642971374
GSM1308497	9.54023182925916	12.3866453466303	9.06502934246274
GSM1308498	4.39487951457057	4.75307077211737	5.30909880312005
GSM1308499	3.92554586893485	4.65405861304139	5.16562978884364
GSM1308500	4.08640641867575	5.08408328717465	5.24198434916757
GSM1308501	6.41975568266555	7.86469872020165	7.01517941802591
GSM1308502	8.13096327093792	10.6058534131975	7.974536755321
GSM1308503	3.81984027507057	4.74583891875733	5.49803432473816
GSM1308504	3.83011908196284	4.50416827810355	5.35441111117135
GSM1308505	5.53899322583404	4.61413162813877	5.31017431509714
GSM1308506	6.98796578774343	11.0608901696829	7.98260808765986
GSM1308507	4.02833937142551	4.68998565684766	5.16295598234573
GSM1308508	4.59051123687569	7.40991361713039	6.81696231537453
GSM1308509	3.99501964621068	4.75396695876278	5.27552280797356
GSM1308510	4.76960468177169	4.99858170510146	5.08678762275936
GSM1308511	3.87760701000944	5.03593433214138	5.17669404077209
GSM1308512	4.00133527857992	4.83845201799174	5.83276024596969
GSM1308513	5.59562001919742	5.04906909283282	4.99898407031695
GSM1308514	3.53061706343389	4.85514107786789	4.96723642274584
GSM1308515	4.59146910573423	5.07127779201392	5.30068954665409
GSM1308516	3.93427800848236	4.67082693260802	5.09661596910882
GSM1308517	3.9516506748918	4.65025077122658	5.07399297694808
GSM1308518	5.77659852178399	5.07322137247896	5.10954065611055
GSM1308519	3.97909007881161	5.33561679372457	5.29267917073523
GSM1308520	5.8621696875679	5.22750123679356	5.30252866417079
GSM1308521	3.98544881030583	5.26412346603725	5.16911560747127
GSM1308522	4.03076532863593	4.7400072032599	5.06613635276073
GSM1308523	5.95876754187247	4.9097541146554	4.94970668764188
GSM723464	8.97048434972506	10.9168321012785	10.8129607958397
GSM723465	4.3818515035255	4.37223257510944	3.41912593123675
GSM723466	5.72786565442463	5.88671216291788	6.01208046917234
GSM723467	4.41475059941168	4.96892334079447	3.49414034451088
GSM723468	6.11512591413095	7.44941248373043	7.17243852636116
GSM723469	4.93131151063623	4.77949402589232	3.59560173429856
GSM723470	9.2906922840777	11.1706837141209	11.11444581906
GSM723471	4.8075880732528	4.70754267974804	3.91599373880963
GSM723472	9.34257914747439	11.7830093284897	11.4268582121052
GSM723473	4.14434440508474	4.6550130720373	3.85960678595394
GSM723474	8.47027679148234	11.2891638551832	11.11444581906
GSM723475	4.64275197920638	4.8974260713643	3.94568355700097
GSM723476	9.12785530020975	11.9075589460479	11.4649694642904
GSM723477	4.23488723391929	4.79161763603916	3.72357102505846
GSM723478	8.52405832269909	11.2006155038592	10.720282319872
GSM723479	4.6769849969841	4.73003055929046	3.56344932024591
GSM723480	8.12641747602833	10.9168321012785	10.8741874936187
GSM723481	4.35895821075841	4.91901321777081	4.23379620779042
GSM723482	8.98596455712192	11.3566081442278	11.2583319421704
GSM723483	4.19436682919866	4.78579005351591	3.6469225200772
GSM723484	9.68248749527658	11.7830093284897	11.4268582121052
GSM723485	4.68025093719699	4.87769954216993	3.49874212018613
GSM723486	4.45851529482191	4.91018195500089	3.7389841878557
GSM723487	4.80622572603688	4.46193042969111	3.42923145784695
GSM723488	7.4667278108804	9.20394384841298	9.6617326413869
GSM723489	4.89573891057846	4.75353626642765	3.68669270384594
GSM723490	6.31826059174545	9.31075028037886	8.91872893483336
GSM723491	4.83448972660057	6.03366927067988	5.97928211601132
GSM723492	9.91599943132633	11.4649694642904	11.4268582121052
GSM723493	4.52601646191522	4.5548371903961	3.57913509704944
GSM723494	8.73259343890534	10.8527508382849	10.8956377652084
GSM723495	4.62737263551098	4.75708795416566	3.60266672022543
GSM723496	10.0953522749903	11.543187906139	11.39165750301
GSM723497	4.54085617254477	5.36936593964004	5.37320573103381
GSM723498	5.26083238193619	6.59009353644412	6.18929632088791
GSM723499	4.29380094178347	4.71219433861041	3.56972437191101
GSM723500	8.25550857027396	11.11444581906	11.2891638551832
GSM723501	4.68626630895223	4.57000184116657	3.42663575816076
GSM723502	9.5446072323239	11.5852209185766	11.2891638551832
GSM723503	5.06575111953293	7.11713710401145	7.22442571779279
GSM723504	8.92351226073204	11.2283382480695	11.2006155038592
GSM723505	4.53126571666272	5.13600310370148	4.02833937142551
GSM723506	8.39863976471786	10.1661824056701	10.6371461730089
GSM723507	4.42523904907393	4.80182541139146	4.028944806032
GSM723508	9.7293361360356	12.0579876168235	11.9075589460479
GSM723509	4.5743166760636	4.91275421629491	4.46243730022027
GSM723510	9.0278951566125	11.39165750301	11.1410429626521
GSM723511	4.68443970115545	5.30287976208344	4.47706078899593
GSM723512	6.93658625919418	9.53566385595022	9.78531289114998
GSM723513	4.60989782152379	4.45802761126702	3.50116460831664
GSM723514	8.6141803147119	11.2283382480695	11.0106499853666
GSM723515	4.44329341575158	4.57290081338663	3.34038377287291
GSM723516	9.69780441556512	11.7285781717733	11.5031457446403
GSM723517	4.93377893764953	4.73733689256611	3.30393871462879
GSM723518	8.87385110013879	11.0608901696829	11.11444581906
GSM723519	4.67321118729493	5.17062231317872	3.52615142834963
GSM723520	8.46702545010806	10.6371461730089	10.8129607958397
GSM723521	5.05978326736401	4.89916810072922	3.75666073316833
GSM723522	9.45303252758845	11.4268582121052	11.5852209185766
GSM723523	4.73597470938738	5.14362414390573	3.45027706168892
GSM723524	8.34308130621538	10.5036177776721	10.8527508382849
GSM723525	4.64880883573059	4.84201297980916	3.47776556896956
GSM723526	6.86659415253935	9.2906922840777	8.93330935920456
GSM723527	4.30680956412489	4.85514107786789	3.67576154593462
GSM723528	8.15276521653638	10.03906438501	10.4240615244769
GSM723529	4.43594880112131	4.6240659007212	3.40118517617266
GSM723530	8.79796705698826	10.6863380032201	10.7382781903807
GSM723531	4.62925859795259	4.73278967210143	3.53840669518269
GSM723532	8.3957694276847	10.7027582436078	10.8741874936187
GSM723533	4.51562952682212	4.79253877010665	3.71848760873835
GSM723534	9.19749217116565	11.1706837141209	11.0608901696829
GSM723535	4.31992269293268	4.75932713669546	3.33344393684343
GSM723536	9.5446072323239	11.2891638551832	11.4649694642904
GSM723537	5.80089528583225	4.64275197920638	3.50687064063568
GSM723538	7.53395676396584	9.6224459685605	9.950277677492
GSM723539	4.44079768379269	4.56762795276262	3.38712764474488
GSM723540	9.6035886757553	11.6271288500709	11.2283382480695
GSM723541	5.67031504651443	4.95386194033474	4.66624048637355
GSM723542	8.49767075162623	10.4629682023559	10.5181797297365
GSM723543	4.58717876781792	4.56617142900811	3.34180237346432
GSM723544	8.37250261878063	10.6693349782014	10.6371461730089
GSM723545	4.65072522828739	4.79071538208984	3.47433711462069
GSM723546	7.46473265773097	10.03906438501	10.0705523085419
GSM723547	4.60565430208837	6.0687241576332	5.81173039000528
GSM723548	5.16221135758532	4.78039961751601	3.39997943094689
GSM723549	4.65072522828739	4.56148583220297	3.72106185144123
GSM723550	9.45679982331927	11.4268582121052	11.2283382480695
GSM723551	4.56906013702393	5.18233054711427	5.10837494682679
GSM723552	6.86909798215361	9.46468799323267	9.40182286178411
GSM723553	4.40231316853049	4.5250859896928	3.49646615668133
GSM723554	8.0597197928205	9.75173694524361	9.76281220017147
GSM723555	4.46095957756647	4.84727627960243	3.67576154593462
GSM723556	5.39842253754537	6.92224976491547	7.13866091328157
GSM723557	4.6554380102461	4.93589944010233	3.48471924030764
GSM723558	9.5536254136129	11.6743602939334	11.4649694642904
GSM723559	4.61037561108756	5.34647620574221	4.84246204532995
GSM723560	9.00683787189098	11.39165750301	11.4649694642904
GSM723561	4.22394238592993	4.7235994080261	3.44660336094385
GSM723562	9.2335925910401	11.6271288500709	11.5852209185766
GSM723563	4.31108845535114	4.64094636260138	3.65154539781191
GSM723564	9.68248749527658	11.8426768084485	11.5031457446403
GSM723565	4.30785782804947	4.81341781003694	3.47433711462069
GSM723566	6.83169782347653	9.70831578339904	9.73502299565757
GSM723567	4.30893260437237	4.8999964225436	3.51359890076376
GSM723568	8.68664378527088	10.720282319872	10.9168321012785
GSM723569	4.42475074138494	4.78401189876837	3.9963070625151
GSM723570	6.38967819505314	7.1402516227131	7.50849191360644
GSM723571	4.65452351228997	4.51131656737475	3.51923520024064
GSM723572	9.03047925277301	11.2583319421704	11.1706837141209
GSM723573	4.68579357174483	5.0072854376058	3.59961270644255
GSM723574	9.25354010605966	11.543187906139	11.4649694642904
GSM723575	4.11194211542682	4.92665830534621	3.62393416399609
GSM723576	8.86904161370975	11.7285781717733	11.39165750301
GSM723577	4.03076532863593	4.91486439155613	3.86249057406586
GSM723578	7.73616369836107	8.71441938509846	9.81496860700829
GSM723579	4.41423615401727	4.36356594311554	3.30682889945225
GSM723580	9.39403532945315	11.7285781717733	10.9871149448122
GSM723581	9.4767461917879	11.4649694642904	11.0353631771592
GSM723582	7.85855719816805	10.8326152165277	10.8129607958397
GSM723583	8.05021581550808	10.8326152165277	10.7944241944503
GSM723584	9.36412293863237	11.1410429626521	11.2006155038592
GSM723585	4.57000184116657	4.5250859896928	3.46710026194989
GSM723586	9.89628360912681	11.543187906139	11.6743602939334
GSM723587	4.92496544289105	4.31053447113126	3.77604146543206
GSM723588	9.80272621948834	11.5852209185766	11.543187906139
GSM723589	4.62027328565843	4.4330761563859	3.53398671928223
GSM723590	8.78516796584142	10.8741874936187	11.0106499853666
GSM723591	4.06252098299075	4.78846990923919	3.8331459498566
GSM723592	8.75975022641592	11.4268582121052	11.39165750301
GSM723593	4.39838058706568	6.09880411041876	6.01621904107914
GSM723594	7.55444994642265	9.19749217116565	9.74024974603271
GSM723595	4.20839075238621	4.49694509438923	3.72950563445711
GSM723596	9.85210947117941	11.0106499853666	11.543187906139
GSM723597	7.53192931174403	5.08955673841935	5.01258131972541
GSM723598	6.98750346536087	10.3743695609247	10.184750071504
GSM723599	4.21848198786481	5.02909462768524	3.34997418671205
GSM723600	8.35696540337037	11.3217469044565	11.2583319421704
GSM723601	5.18082418438516	7.82386359125457	7.58943059130064
GSM723602	9.05154642626135	11.2283382480695	11.11444581906
GSM723603	4.50271903402803	4.64552886905024	3.52277443684661
GSM723604	9.70831578339904	11.6743602939334	11.2583319421704
GSM723605	4.563340223715	5.3421069686201	4.29119487548607
GSM723606	4.79654740208211	6.59752309757956	6.01811032957009
GSM723607	8.10411342670507	10.317677300169	10.6530585403181
GSM723608	4.53892742950562	5.14666171406461	3.84138187415912
GSM723609	4.25272047463551	5.00971943349721	3.57701101368549
GSM723610	6.98190179258794	10.6530585403181	10.1661824056701
GSM723611	4.21177530588079	4.98210746869684	3.49414034451088
GSM723612	8.88542320876183	11.2283382480695	10.5323928506888
GSM723613	4.21457050600996	5.23526532598044	3.8339112206188
GSM723614	8.99614041825986	11.6743602939334	11.0353631771592
GSM723615	4.17904513314168	5.32617921127435	3.72277654602461
GSM723616	8.63082201598467	11.2006155038592	10.9387881120807
GSM723617	4.68076039824086	4.95858377225784	3.88755646271095
GSM723618	9.00147767387718	11.7285781717733	11.2283382480695
GSM723619	4.62220057439086	4.7089294922293	3.50116460831664
GSM723620	7.63265052313512	11.7830093284897	10.9387881120807
GSM723621	4.1665827482054	5.31276449165214	3.43175535436214
GSM723622	8.26206774818598	11.4649694642904	11.1706837141209
GSM723623	6.52119722328325	10.2637737554062	10.4113258439834
GSM723624	8.0897915556926	11.1410429626521	10.720282319872
GSM723625	4.20782269782798	5.158757123363	3.55585107256179
GSM723626	8.98848788277559	11.8426768084485	11.087391263413
GSM723627	4.88287372902782	7.07556804997197	6.76502739585518
GSM723628	8.35838984120799	11.9075589460479	11.4649694642904
GSM723629	4.46143566740609	5.34393929944293	3.93027007613965
GSM723630	9.20394384841298	11.9775959382081	11.1410429626521
GSM723631	4.16547929729016	5.16373432381942	3.79310857210604
GSM723632	9.16993929260615	11.543187906139	11.2006155038592
GSM723633	4.23653312153045	4.8974260713643	3.54372933664698
GSM723634	7.89350903201889	11.0106499853666	10.6863380032201
GSM723635	4.56762795276262	5.87843881771802	5.72137049163354
GSM723636	9.27703298874896	11.7830093284897	11.11444581906
GSM723637	4.28483935349463	4.63486227468525	3.47893795091985
GSM723638	6.06457965823315	5.01702324045211	3.78540257277127
GSM723639	5.00971943349721	4.86344570793901	3.65432321409903
GSM723640	8.82185387553019	11.5031457446403	11.39165750301
GSM723641	4.28908148556294	5.0239011362806	3.60266672022543
GSM723642	7.72895293713463	11.9075589460479	11.2891638551832
GSM723643	5.06494084096882	5.28649033124743	4.10658473867838
GSM723644	7.2097166674289	10.5036177776721	10.4359599864178
GSM723645	5.95176460000191	4.4487407967653	3.43922258944244
GSM723646	7.19050672759094	10.9631837446432	10.2950302228079
GSM723647	4.27046523135532	4.97348055778991	3.98674612096458
GSM723648	7.74163685822177	10.9168321012785	10.5036177776721
GSM723649	5.39058456450139	5.55114142596182	4.02589091872397
GSM723650	5.40364390153529	6.7722960584153	7.23542429576262
GSM723651	5.27703354944687	4.85952905748642	3.55046083434001
GSM723652	6.6718975511178	9.62693624497911	9.5669763856454
GSM723653	4.13228978762717	4.85995127714093	3.58838486297865
GSM723654	5.42485055664477	8.56320246595551	7.79578092596483
GSM723655	4.1734538671871	5.30178485743898	3.47433711462069
GSM723656	9.0199377240397	11.6271288500709	11.4649694642904
GSM723657	4.44481895734332	5.39452908640795	3.38580260683679
GSM723658	7.4731065043542	10.5758614496114	10.3743695609247
GSM723659	4.25954281938462	5.13073259327549	3.56872281826364
GSM723660	8.28971719759489	10.8956377652084	10.489926926133
GSM723661	4.89916810072922	4.69780235413142	3.47433711462069
GSM723662	9.468702992625	11.6271288500709	11.087391263413
GSM723663	4.28854906460046	4.91444122171604	3.82571337802803
GSM723664	7.82302849610685	10.9168321012785	10.9387881120807
GSM723665	4.35489182208476	4.96684027072077	3.67848968852117
GSM723666	5.48149363220173	9.12785530020975	9.08462682103947
GSM723667	4.39537659360559	4.96356424075498	3.67389748148833
GSM723668	7.85510441070481	11.4649694642904	10.9387881120807
GSM723669	4.59146910573423	5.02828899674573	3.7389841878557
GSM723670	8.69242494684866	11.3566081442278	11.1706837141209
GSM723671	4.45118466605755	5.34356143106616	4.50367406463633
GSM723672	6.11448728022843	10.2950302228079	9.24678066132909
GSM723673	4.42574035199469	5.32002506158509	3.35677443766935
GSM723674	8.19347593432507	11.9775959382081	11.2583319421704
GSM723675	4.51515231173045	4.86429673751293	3.6316399739763
GSM723676	7.40865998963015	11.0353631771592	10.2840090273429
GSM723677	4.33848460210692	4.74138885363995	3.40768766443636
GSM723678	8.29778631177538	10.476130716202	10.5758614496114
GSM723679	4.32712871657914	5.09153787011912	3.69752106685082
GSM723680	4.68490069031026	5.29049037768992	4.47223309321893
GSM723681	4.39838058706568	4.61697919627174	4.06792626253513
GSM723682	6.3995313497778	8.82624451320366	8.54603219825862
GSM723683	4.65967575351346	5.13378037898369	3.28355676734143
GSM723684	8.2393200995352	11.3217469044565	11.087391263413
GSM723685	4.40781220660559	4.86688486387985	3.84291384162292
GSM723686	7.92686150035979	11.543187906139	11.0608901696829
GSM723687	5.98785832865626	10.2425451395041	9.64724800102585
GSM723688	5.27810836210548	5.19576169032578	4.83626741207748
GSM723689	4.26554088215898	5.0677167376346	3.47893795091985
GSM723690	7.19315332890813	10.8956377652084	10.4493820708105
GSM723691	5.03469893310369	7.92499606093803	7.8559593763454
GSM723692	8.92115572100433	11.9075589460479	11.39165750301
GSM723693	4.86036684103369	4.99898407031695	3.72611934803897
GSM723694	6.41291729596202	10.7550138992417	10.112590431025
GSM723695	4.38334467213325	4.69178478277015	3.79151513953062
GSM723696	4.95262077414959	4.84595319075562	4.21401956566654
GSM723697	4.64552886905024	4.94887585655386	3.83011908196284
GSM723698	9.21373569633061	11.2891638551832	11.1706837141209
GSM723699	4.34254442665195	5.35584656848517	3.78314474951799
GSM723700	7.38605063935958	10.3627243285806	10.7944241944503
GSM723701	4.48723774157075	4.90891064625337	4.38233571066653
GSM723702	8.59993416446077	11.0106499853666	10.6213284093928
GSM723703	4.35021389691652	4.89268138589707	3.41392912408356
GSM723704	8.82838307120608	11.2006155038592	10.8527508382849
GSM723705	4.06430479905773	5.3810393622122	3.47075148772949
GSM723706	8.03028906709916	11.1706837141209	10.7550138992417
GSM723707	4.13287200327364	4.95557785744099	3.6939247732894
GSM723708	8.48812247066556	11.3217469044565	11.1410429626521
GSM723709	5.52150041488338	4.59949711212726	3.63445011814938
GSM723710	7.7016316016914	10.8326152165277	11.0608901696829
GSM723711	4.24301383780759	5.75852051412636	5.03428671366561
GSM723712	5.95876754187247	9.10714442576381	8.77446381998376
GSM723713	4.25008173777517	5.01134655547204	3.31664576783702
GSM723714	7.29159896695147	10.9387881120807	10.489926926133
GSM723715	4.70847596371255	6.79268950791657	6.94935371722362
GSM723716	7.8603056930158	11.4649694642904	11.087391263413
GSM723717	4.42177626356041	5.15416652329061	3.37406264514521
GSM723718	8.52063947289719	11.6271288500709	11.11444581906
GSM723719	4.25488930625679	5.23267872049804	3.89320322346983
GSM723720	5.64649454497988	8.64381819349983	8.71634183679627
GSM723721	4.15681357333256	4.83143008198522	3.76574232651354
GSM723722	8.92591182130765	11.7830093284897	11.4649694642904
GSM723723	4.39047800592452	5.10373670174709	3.94240000550442
GSM723724	8.24563480436874	10.9387881120807	11.3566081442278
GSM723725	4.41629802167842	5.09820918404562	3.80324045587532
GSM723726	5.95941284875912	7.95788236570507	8.58249557545048
GSM723727	4.77005348716663	5.37497731678949	3.98738201219416
GSM723728	8.73669162600346	11.4268582121052	11.3566081442278
GSM723729	4.93338413230845	5.48149363220173	4.00896375576719
GSM723730	5.28208525479985	4.81341781003694	3.35677443766935
GSM723731	4.71310279783288	4.9940213574788	3.33898043917985
GSM495051	4.47609341292439	5.24198434916757	5.7268903655987
GSM495052	5.82190298017898	8.86672004406489	7.23323629429944
GSM495053	9.33548877579625	11.7830093284897	9.19749217116565
GSM495054	2.69572505844843	2.98014872640461	4.74182535578615
GSM495055	9.19749217116565	11.6743602939334	9.20079598542053
GSM495056	3.26414706963526	2.81788050384758	4.66436771274912
GSM495057	8.60350018247787	10.5758614496114	7.92036473637645
GSM495058	2.77952325230182	2.56364629224888	4.54664928385621
GSM495059	9.71367920194512	11.8426768084485	9.80872774525805
GSM495060	3.28941381666387	2.53088135645904	4.87551230297924
GSM495061	8.82624451320366	11.1706837141209	9.18798440687716
GSM495062	7.23214698085915	10.8129607958397	7.7141400173518
GSM495063	7.0313093876385	9.72417206113156	7.8367746064494
GSM495064	2.96220543660065	2.74318123280546	4.69454393762283
GSM495065	9.7293361360356	11.8426768084485	9.81496860700829
GSM495066	2.66720376708314	2.95453220188665	4.49113440081823
GSM495067	8.69822029404165	11.11444581906	9.29734222612015
GSM495068	6.52931448660517	8.86219339336029	7.45580308801097
GSM495069	9.84580339061566	11.7830093284897	9.5446072323239
GSM495070	7.50849191360644	9.34955174456482	8.26206774818598
GSM495071	2.44945222111802	2.83862713814791	4.7862414674645
GSM495072	9.16361512496469	11.5031457446403	9.29415950176858
GSM495073	8.45761153225879	10.9168321012785	8.85281014342073
GSM495074	2.44945222111802	2.3094908021151	4.98086834933117
GSM675890	5.36043986033038	6.37911692671741	6.03966175477177
GSM675891	5.3174874562429	6.58531744348025	6.4957806530562
GSM675892	8.71038887777736	11.7285781717733	11.2583319421704
GSM675893	5.15416652329061	5.12613820890898	4.17849867595601
GSM675894	5.67127296664706	6.30228550965576	6.02616161055674
GSM675895	5.41748357183589	5.42485055664477	4.21686015441265
GSM675896	7.27006426810483	8.67477478672745	9.27362720227395
GSM675897	5.25678444803258	5.21480983485271	4.36458562034487
GSM675898	6.88176879679439	9.79119293200934	9.32500760818778
GSM675899	5.05145136820699	5.31930578056724	4.0583400402014
GSM675900	5.34066695269531	5.50182600139392	4.99735536559814
GSM675901	6.28602542222486	8.48320906039065	7.99753361220594
GSM675902	7.48486490401876	11.3566081442278	10.561176851966
GSM675903	5.0060200785412	5.82418715234144	5.36721748222432
GSM675904	6.93435406327891	10.3397947040056	9.950277677492
GSM675905	4.85035871392411	5.41677340988646	3.8509385763145
GSM675906	8.19709998823062	11.11444581906	10.6058534131975
GSM675907	5.02226129261639	5.24569260998492	4.33950616965876
GSM675908	9.15457992830352	11.9775959382081	11.2006155038592
GSM675909	5.25936266756083	6.25109707081511	5.70543621588761
GSM675910	7.88982023969804	11.2583319421704	10.6530585403181
GSM675911	5.10721794294157	5.72556567083847	5.2952327338951
GSM675912	7.0691208873171	9.10714442576381	9.06502934246274
GSM675913	6.32461634597437	9.28047006531481	8.68664378527088
GSM675914	7.4660747332168	10.7944241944503	10.2735715639151
GSM675915	5.12033947896983	6.09714813879452	5.83884183099317
GSM675916	4.92709188441046	5.33130131558214	4.61507278552224
GSM675917	6.29299491866963	8.56143053467325	8.15149216293687
GSM675918	9.05701749908179	12.1433670932277	11.1410429626521
GSM675919	5.11681478116008	5.79100371740933	5.22750123679356
GSM675920	5.2711176001093	5.6314570272818	5.00971943349721
GSM675921	5.52321878709321	5.79578304510776	5.38635508161387
GSM675922	5.00108217408926	5.26702691803536	4.30217526169452
GSM675923	6.35855772881742	6.31192478738173	7.0779632315015
GSM675924	5.28208525479985	7.02282620449836	7.0779632315015
GSM675925	5.65213456181803	7.6517274640283	7.37496499685385
GSM675926	5.42381359143356	6.17797154632251	5.90902709976334
GSM675927	6.96802863175316	9.1789808224995	9.65686914103635
GSM675928	5.64750820680187	6.46950708416605	7.07059515388085
GSM675929	8.0897915556926	10.8326152165277	10.6213284093928
GSM675930	5.06969476800407	5.50629182540826	5.15194489331626
GSM675931	4.7176375760511	5.28320636765718	4.53126571666272
GSM675932	8.34164273291892	11.9075589460479	11.6743602939334
GSM675933	5.01297323585859	5.673593349278	5.28649033124743
GSM675934	5.89784822537469	7.29621837935606	6.54476927422128
GSM675935	4.70101023828055	5.44803859514185	4.25435731680174
GSM675936	7.87987369877389	11.8426768084485	11.087391263413
GSM675937	5.20470551578119	5.69102336426872	4.60612968371369
GSM675938	8.27396702130541	11.1410429626521	10.8129607958397
GSM675939	5.3650751375292	8.80234164739876	8.91156046128524
GSM675940	6.74447827402169	10.0873834809473	10.2840090273429
GSM675941	5.44664263790167	5.74528373116937	4.80849022207723
GSM675942	6.66041456650292	8.5257485468601	8.84170362905997
GSM675943	5.07714712949265	5.90100028609779	5.32360235926556
GSM675944	5.63447105010476	7.974536755321	7.59593944172347
GSM675945	5.00234299615236	5.75819180578017	5.11185344624919
GSM675946	5.98147209099053	7.20762201166359	6.39579499368529
GSM675947	5.09939512854359	4.86344570793901	4.21346281105778
GSM675948	6.08662812930132	7.65702582694779	7.27066129332974
GSM675949	6.22616867107409	6.53399240465785	5.40328483328836
GSM675950	8.30844479372564	11.8426768084485	11.6271288500709
GSM675951	5.53073378751483	6.04280760204854	5.73731835818766
GSM675952	7.48220620652604	10.8527508382849	10.5903931703021
GSM675953	5.3196808492919	5.39876474431283	4.29902073998795
GSM675954	8.30700374542132	11.0106499853666	10.6693349782014
GSM675955	5.56170375147153	6.65200917587197	6.44117970694679
GSM675956	8.30844479372564	11.0106499853666	10.7944241944503
GSM675957	5.34975631995642	8.83281311872445	9.1943590694424
GSM675958	7.13145913039567	10.0310766378301	9.8838741567971
GSM675959	4.75396695876278	5.66071181482737	4.60565430208837
GSM675960	6.510057061087	7.78662343997139	6.08948138118721
GSM675961	8.95060909327278	11.6271288500709	10.1215574999921
GSM675962	5.76018192252462	5.11643268222407	4.56665284427056
GSM675963	5.48352147990845	6.45549835268876	6.46424141615308
GSM675964	5.08879485975685	5.26850293736804	4.70101023828055
GSM675965	5.03030939646439	5.06255407779328	4.13464638060234
GSM675966	6.68615649992787	7.33167438159986	5.04825258118098
GSM675967	5.60939375129716	5.45220235023529	4.20839075238621
GSM675968	5.91509535724601	5.89689935564013	4.70660089325984
GSM675969	5.07008988003286	5.66835293524659	4.75708795416566
GSM675970	5.3348874964853	5.31642190728275	4.46779363634514
GSM675971	5.59326475732357	5.37427888295017	4.81471790682541
GSM675972	6.96484849134938	9.49313365333557	8.63443039545711
GSM675973	5.0673160074599	5.97098935359092	4.77139529389985
GSM675974	8.91635771302704	11.7830093284897	10.9387881120807
GSM675975	7.05832933576872	10.0006928255596	10.0237210244929
GSM675976	5.73665455314443	6.04727796882581	5.25678444803258
GSM675977	5.15684854283286	5.53932924584907	4.28699282706335
GSM675978	8.37108282551611	10.8741874936187	10.2950302228079
GSM675979	5.08329326976755	5.75786790548048	5.65637691013141
GSM675980	6.79147341027079	8.93330935920456	8.65919482868467
GSM675981	4.64692977444948	5.45395865888029	4.73597470938738
GSM675982	5.16874144551862	5.3490411449246	4.36814851140358
GSM675983	5.24236159576737	5.02909462768524	3.86541513509679
GSM675984	5.53967555767699	5.9346580393526	4.50561035457207
GSM675985	6.23887476031262	6.95209958032812	6.91781725888458
GSM675986	4.97178106344927	5.44872209373974	4.43979807655299
GSM675987	8.42097727235741	10.2840090273429	10.0545238428954
GSM675988	8.96031630378816	11.3217469044565	10.5036177776721
GSM675989	7.18354582516696	9.46468799323267	9.10143800148324
GSM675990	8.33746204090555	11.0353631771592	10.2326130173463
GSM675991	7.14332038318851	10.0466831776174	9.68248749527658
GSM675992	8.20813230738641	10.561176851966	10.1748668182504
GSM675993	4.96974696037108	5.40793641531065	4.09300574165358
GSM675994	9.34955174456482	12.0579876168235	11.543187906139
GSM675995	6.00949814619224	5.28535192454453	4.31630939643706
GSM675996	8.90913566046711	11.6743602939334	10.9168321012785
GSM675997	4.76652127416229	5.34793683760601	4.16323946624792
GSM675998	7.85943070303935	11.087391263413	10.7382781903807
GSM675999	4.95262077414959	5.26963836081687	4.14090465147528
GSM676000	8.07778125382666	11.6271288500709	11.2583319421704
GSM676001	6.14478102400376	8.99367413674021	9.03047925277301
GSM676002	5.51390574495431	7.1480108901093	7.21566359682813
GSM676003	5.06691320329388	5.17480495295333	4.60098866511383
GSM676004	6.16230638745331	5.87652953629638	4.63299076969866
GSM676005	4.79785590276686	5.25386154456118	4.33638760907693
GSM676006	8.18134358033441	11.5852209185766	11.2583319421704
GSM676007	4.6483282407036	5.22639172094007	4.1773583165165
GSM676008	6.44493734215632	8.45761153225879	8.19588590704469
GSM676009	5.24419380765328	5.53899322583404	4.45949401203556
GSM676010	8.2481425094582	10.0788067415147	9.64724800102585
GSM676011	7.03651460257768	5.31422967466528	4.36053012157622
GSM676012	7.97655706514147	10.1479981284888	9.7293361360356
GSM676013	4.88581554835109	5.28685981164496	4.17793895104079
GSM676014	5.24050658059037	6.72874228373012	5.26447970854364
GSM676015	8.76405141946435	11.1706837141209	10.2637737554062
GSM676016	6.51147602791666	7.84384918166926	7.33993147577929
GSM676017	4.90172100920402	5.39345013896483	4.43023697969852
GSM676018	8.04176113767668	9.85860993445856	10.2735715639151
GSM676019	5.19985482291976	5.81835591998989	4.90258293179805
GSM676020	8.46702545010806	10.7027582436078	10.4240615244769
GSM676021	5.62709871396072	6.00661139545959	4.54956493105824
GSM676022	5.07829811828668	5.98115396124089	5.30143199543999
GSM676023	4.52134682637933	5.4322271762167	4.59292892165676
GSM676024	7.50519972771323	10.8326152165277	9.6617326413869
GSM676025	5.20848900988201	6.93209177252648	6.24814076223719
GSM676026	6.13960081744924	8.87385110013879	8.89502766961642
GSM676027	7.78662343997139	11.9775959382081	11.3217469044565
GSM676028	5.4315360899342	6.20524767503329	4.82875132512579
GSM676029	5.5093970894862	6.17572010040103	5.27552280797356
GSM676030	5.345005101308	6.22876198386703	5.07516505390149
GSM676031	5.45326134743644	6.55302721387381	4.42925830358958
GSM676032	7.85074513554625	11.5031457446403	10.5181797297365
GSM676033	5.29412998711126	5.70934930553023	4.64646969768508
GSM676034	7.22715771444461	9.87746408319641	9.73502299565757
GSM676035	5.17519306772983	5.79899694931878	4.23653312153045
GSM676036	8.96799411533148	12.0579876168235	11.7830093284897
GSM676037	6.83127551501919	9.80272621948834	11.2583319421704
GSM676038	8.48971340536895	11.4268582121052	11.6271288500709
GSM676039	5.22230936716587	5.41389223125646	4.59433946937982
GSM676040	6.2284282864212	6.7244294888676	5.71227996807314
GSM676041	8.19226180620678	10.0310766378301	9.69780441556512
GSM676042	8.93813785657089	11.9775959382081	11.6743602939334
GSM676043	5.20021400388653	5.81078000736889	4.77904626946406
GSM676044	9.14838938323573	11.7830093284897	11.6271288500709
GSM676045	5.62472233419686	6.13894300458194	5.19652090407529
GSM676046	7.45766728400347	11.4649694642904	11.3566081442278
GSM676047	5.73824545530409	8.70415071155012	9.33883017269421
GSM676048	5.10093610375752	5.24492932397306	4.69317939463616
GSM676049	4.80622572603688	5.42838922783992	5.04111440797244
