# Supplementary material for: ESRRG, ATP4A, and ATP4B as Diagnostic Biomarkers for Gastric Cancer: A Bioinformatic Analysis Based on Machine Learning
Source: Front Physiol. 2022 Jun 23;13:905523. doi: 10.3389/fphys.2022.905523 (PMC9262247; doi:10.3389/fphys.2022.905523)
Supplement: Supplementary file 1 [file DataSheet1.ZIP › ML script and dataset/semisupervised.py]

import numpy as np
import matplotlib.pyplot as plt
from sklearn.svm import SVC
from sklearn.semi_supervised import LabelSpreading
from sklearn.semi_supervised import SelfTrainingClassifier
from sklearn.ensemble import RandomForestClassifier
import pandas as pd
from sklearn.metrics import accuracy_score
from sklearn.metrics import classification_report
from sklearn.metrics import confusion_matrix, ConfusionMatrixDisplay
from sklearn.metrics import roc_auc_score
from sklearn.semi_supervised import LabelPropagation
from sklearn.model_selection import train_test_split
from sklearn.metrics import matthews_corrcoef

# create dataset
# create dataset
X = pd.read_csv("./hubdata.csv2",header=0)
X = X.drop(X.columns[0],axis=1)
X = np.array(X, dtype="float")
y = pd.read_csv("./deglabel.csv2", header=0)
y = y.drop(y.columns[0],axis=1)
y = np.ravel(y)

# create validset
ex = pd.read_csv("./exhubdata.csv2",header=0)
ex = ex.drop(ex.columns[0],axis=1)
ex = np.array(ex, dtype="float")

ey = pd.read_csv("./exdeglabel.csv2", header=0)
ey = ey.drop(ey.columns[0],axis=1)
ey = np.ravel(ey)


totiter=100
rng = np.random.RandomState(1234)
testscore = np.empty(shape=(totiter,5,7))
validscore = np.empty(shape=(totiter,5,7))

for ii in range(totiter):
   y_rand = rng.rand(y.shape[0])
   y_50 = np.copy(y)
   y_50[y_rand < 0.5] = -1  # set random samples to be unlabeled
   label50 = np.where(y_rand<0.5)
   y_50true = y[label50]
   y_60 = np.copy(y)
   y_60[y_rand < 0.60] = -1  # set random samples to be unlabeled
   label60 = np.where(y_rand<0.60)
   y_60true = y[label60]
   y_70 = np.copy(y)
   y_70[y_rand < 0.7] = -1
   label70 = np.where(y_rand<0.7)
   y_70true = y[label70]
   y_80 = np.copy(y)
   y_80[y_rand < 0.8] = -1
   label80 = np.where(y_rand<0.8)
   y_80true = y[label80]
   y_90 = np.copy(y)
   y_90[y_rand < 0.90] = -1
   label90 = np.where(y_rand<0.90)
   y_90true = y[label90]
   gamma=0.5
   miter=1000
   ls50 = (LabelSpreading(gamma=gamma, max_iter=miter).fit(X, y_50),"Label Spreading 50% data",label50,y_50true)
   ls60 = (LabelSpreading(gamma=gamma, max_iter=miter).fit(X, y_60),"Label Spreading 60% data",label60,y_60true)
   ls70 = (LabelSpreading(gamma=gamma, max_iter=miter).fit(X, y_70),"Label Spreading 70% data",label70,y_70true)
   ls80 = (LabelSpreading(gamma=gamma, max_iter=miter).fit(X, y_80),"Label Spreading 80% data",label80,y_80true)
   ls90 = (LabelSpreading(gamma=gamma, max_iter=miter).fit(X, y_90),"Label Spreading 90% data",label90,y_90true)
   
   classifiers = (ls50,ls60,ls70,ls80,ls90)
   for i, (clf,title,label,ytrue) in enumerate(classifiers):
#  ypred = clf.transduction_[label]
     ypred = clf.predict(X[label])
     report=classification_report(ytrue, ypred,target_names =['normal','tumor'],output_dict=True)
     df = pd.DataFrame(report).transpose()
     testscore[ii,i,0]=round(df.iloc[2,0],3) #Accuracy
     testscore[ii,i,1]=round(df.iloc[0,1],3) #Specificity
     testscore[ii,i,2]=round(df.iloc[1,1],3) #Sensitivity
     testscore[ii,i,3]=round(df.iloc[3,0],3) #Precision
     testscore[ii,i,4]=round(matthews_corrcoef(ytrue,ypred),3) #MCC
     testscore[ii,i,5]=round(df.iloc[3,2],3) # F1-score
     testscore[ii,i,6]=round(roc_auc_score(ytrue,clf.predict_proba(X[label])[:, 1]),3) #AUC

   for i, (clf,title,label,ytrue) in enumerate(classifiers):
     eypred = clf.predict(ex)
     report=classification_report(ey, eypred,target_names =['normal','tumor'],output_dict=True)
     df = pd.DataFrame(report).transpose()
     validscore[ii,i,0]=round(df.iloc[2,0],3)
     validscore[ii,i,1]=round(df.iloc[0,1],3)
     validscore[ii,i,2]=round(df.iloc[1,1],3)
     validscore[ii,i,3]=round(df.iloc[3,0],3)
     validscore[ii,i,4]=round(matthews_corrcoef(ey,eypred),3)
     validscore[ii,i,5]=round(df.iloc[3,2],3)
     validscore[ii,i,6]=round(roc_auc_score(ey,clf.predict_proba(ex)[:, 1]),3)
testmean = np.mean(testscore,axis=0)
teststd  = np.std(testscore,axis=0)
validmean = np.mean(validscore,axis=0)
validstd  = np.std(validscore,axis=0)
np.savetxt('semitestmean.csv',testmean,fmt='%6.3f',delimiter=',')
np.savetxt('semiteststd.csv',teststd,fmt='%6.3f',delimiter=',')
np.savetxt('semivalidmean.csv',validmean,fmt='%6.3f',delimiter=',')
np.savetxt('semivalidstd.csv',validstd,fmt='%6.3f',delimiter=',')
