# Supplementary material for: ESRRG, ATP4A, and ATP4B as Diagnostic Biomarkers for Gastric Cancer: A Bioinformatic Analysis Based on Machine Learning
Source: Front Physiol. 2022 Jun 23;13:905523. doi: 10.3389/fphys.2022.905523 (PMC9262247; doi:10.3389/fphys.2022.905523)
Supplement: Supplementary file 1 [file DataSheet1.ZIP › ML script and dataset/exgene.csv]

	ESRRG	ATP4A	ATP4B
GSM824327	7.0001827907341	10.0788067415147	9.56248717815293
GSM824328	5.81963955510965	7.39519686883216	6.58902055238916
GSM824329	6.09046467103168	9.0278951566125	8.73039057602166
GSM824330	6.10073724779166	7.92317602213554	7.55581944940269
GSM824331	6.39579499368529	8.72827711958779	8.3056979116919
GSM824332	5.69955919912605	6.14118099818187	5.31276449165214
GSM824333	7.10941380787709	10.2326130173463	9.48091686001483
GSM824334	6.07034015037452	7.92138468935012	7.27409805917899
GSM824335	6.68422031463153	8.15033537320166	8.25425649249079
GSM824336	7.98156402687856	11.0106499853666	10.5463335894222
GSM824337	7.9334162532028	11.1706837141209	10.4493820708105
GSM824338	7.86469872020165	10.8956377652084	10.2637737554062
GSM824339	7.38968999567127	10.561176851966	10.2735715639151
GSM824340	7.09384628314392	10.317677300169	9.83332824191213
GSM824341	5.96538741690506	7.48420837811465	6.59084226382821
GSM824342	6.34129573741686	10.2637737554062	8.75345668761009
GSM824343	7.21511665041508	10.6530585403181	9.81496860700829
GSM824344	7.61602971188996	11.4268582121052	10.9631837446432
GSM824345	7.38229046755331	11.087391263413	10.5181797297365
GSM824346	7.73373503046909	10.6863380032201	10.223248033288
GSM824347	7.91189050910118	11.3217469044565	10.5758614496114
GSM824348	7.81786864759854	11.39165750301	10.5903931703021
GSM824349	7.24032072475299	10.9168321012785	10.2138439959974
GSM824350	7.09384628314392	9.58502437182642	9.41743889619396
GSM824351	7.1926176053685	10.6693349782014	9.85210947117941
GSM824352	5.59902071784872	5.84545558551445	5.15798900177542
GSM824353	5.74177513420845	5.80919631045402	5.0434992611782
GSM824354	6.1177064392924	9.36043637004277	8.98076611607837
GSM824355	5.54342175542486	5.82190298017898	5.02508769861737
GSM824356	5.57398214382133	5.80628810997533	5.10526788371533
GSM824357	5.61076322460015	5.94548938435278	5.21107727659225
GSM824358	5.53246060024827	5.88767041888261	5.18602772317846
GSM824359	5.55215535395449	5.86819442552817	5.20209215961866
GSM824360	5.55933074980372	5.78682865503295	5.13149263696689
GSM824361	5.5787169313958	5.9738445092328	5.15343641682586
GSM824362	5.58854343303358	5.85465908679733	5.03633719206738
GSM824363	5.59632845682219	5.89973490214183	5.2230496207599
GSM824364	5.5494543391278	5.75819180578017	5.00520588349798
GSM824365	5.59291824274136	5.7980255489992	5.05978326736401
GSM824366	5.78488473392779	6.74487007303965	6.52435978297251
GSM824367	5.622433178867	5.87200213554055	5.17364291337618
GSM824368	5.61076322460015	5.82576159818425	5.16257948006049
GSM824369	5.53828800727151	5.8678786242889	5.07167693657282
GSM824370	5.55182394608309	5.95941284875912	5.11065551666872
GSM824371	5.62472233419686	5.84799442533824	5.02469681452999
GSM824372	5.4804582453979	5.8895484565159	5.11065551666872
GSM824373	5.60000533220641	5.8069294328771	5.14740793427424
GSM824374	5.58182632124865	5.76501369448668	5.10682650169457
GSM824375	5.56717183797432	5.80153056406589	5.09977624101701
GSM824376	5.60000533220641	5.71325172150793	5.0911509071421
