# Supplementary material for: ESRRG, ATP4A, and ATP4B as Diagnostic Biomarkers for Gastric Cancer: A Bioinformatic Analysis Based on Machine Learning
Source: Front Physiol. 2022 Jun 23;13:905523. doi: 10.3389/fphys.2022.905523 (PMC9262247; doi:10.3389/fphys.2022.905523)
Supplement: Supplementary file 1 [file DataSheet1.ZIP › ML script and dataset/label.csv]

	x
1	1
2	1
3	1
4	1
5	1
6	1
7	1
8	1
9	1
10	1
11	1
12	1
13	1
14	1
15	1
16	1
17	1
18	1
19	1
20	1
21	1
22	1
23	1
24	1
25	1
26	1
27	1
28	1
29	1
30	1
31	1
32	1
33	1
34	1
35	1
36	1
37	1
38	1
39	1
40	1
41	1
42	1
43	1
44	1
45	1
46	1
47	1
48	1
49	1
50	1
51	1
52	1
53	1
54	1
55	1
56	1
57	1
58	1
59	1
60	1
61	1
62	1
63	1
64	1
65	1
66	1
67	1
68	1
69	1
70	1
71	1
72	1
73	1
74	1
75	1
76	1
77	1
78	1
79	1
80	1
81	1
82	1
83	1
84	1
85	1
86	1
87	1
88	1
89	1
90	1
91	1
92	1
93	1
94	1
95	1
96	1
97	1
98	1
99	0
100	0
101	0
102	0
103	0
104	0
105	0
106	0
107	0
108	0
109	0
110	0
111	0
112	0
113	0
114	0
115	0
116	0
117	0
118	0
119	0
120	0
121	0
122	0
123	0
124	0
125	0
126	0
127	0
128	0
129	0
130	0
131	0
132	0
133	0
134	0
135	0
136	0
137	0
138	0
139	0
140	0
141	0
142	0
143	0
144	0
145	0
146	0
147	0
148	0
149	0
150	0
151	0
152	0
153	0
154	0
155	0
156	0
157	0
158	0
159	0
160	0
161	0
162	0
163	0
164	0
165	0
166	0
167	0
168	0
169	0
170	0
171	0
172	0
173	0
174	0
175	0
176	0
177	0
178	0
179	0
180	0
181	0
182	0
183	0
184	0
185	0
186	0
187	0
188	0
189	0
190	0
191	0
192	0
193	0
194	0
195	0
196	0
197	0
198	0
199	0
200	0
201	0
202	0
203	0
204	0
205	0
206	0
207	0
208	0
209	0
210	0
211	0
212	0
213	0
214	0
215	0
216	0
217	0
218	1
219	1
220	1
221	1
222	1
223	1
224	1
225	1
226	1
227	1
228	1
229	1
230	1
231	1
232	1
233	1
234	1
235	1
236	1
237	1
238	1
239	1
240	1
241	1
242	1
243	1
244	1
245	1
246	1
247	1
248	1
249	1
250	1
251	1
252	1
253	1
254	1
255	1
256	1
257	1
258	1
259	1
260	1
261	1
262	1
263	1
264	1
265	1
266	1
267	1
268	1
269	1
270	1
271	1
272	1
273	1
274	1
275	1
276	1
277	1
278	1
279	1
280	1
281	1
282	1
283	1
284	1
285	1
286	1
287	1
288	1
289	1
290	1
291	1
292	1
293	1
294	1
295	1
296	1
297	1
298	1
299	1
300	1
301	1
302	1
303	1
304	1
305	1
306	1
307	1
308	1
309	1
310	1
311	1
312	1
313	1
314	1
315	1
316	1
317	1
318	1
319	1
320	1
321	1
322	1
323	1
324	1
325	1
326	1
327	1
328	1
329	0
330	1
331	0
332	1
333	0
334	1
335	0
336	1
337	0
338	1
339	0
340	1
341	0
342	1
343	0
344	1
345	0
346	1
347	0
348	1
349	0
350	1
351	0
352	1
353	0
354	1
355	0
356	1
357	0
358	1
359	0
360	1
361	0
362	1
363	0
364	1
365	0
366	1
367	0
368	1
369	0
370	1
371	0
372	1
373	0
374	1
375	0
376	1
377	0
378	1
379	0
380	1
381	0
382	1
383	0
384	1
385	0
386	1
387	0
388	1
389	0
390	1
391	0
392	1
393	0
394	1
395	0
396	1
397	0
398	1
399	0
400	1
401	0
402	1
403	0
404	1
405	0
406	1
407	0
408	1
409	0
410	1
411	0
412	1
413	0
414	1
415	0
416	1
417	0
418	1
419	0
420	1
421	0
422	1
423	0
424	1
425	0
426	1
427	0
428	1
429	0
430	1
431	0
432	1
433	0
434	1
435	0
436	1
437	0
438	1
439	0
440	1
441	0
442	1
443	0
444	1
445	0
446	1
447	0
448	1
449	0
450	1
451	0
452	1
453	0
454	1
455	0
456	1
457	0
458	1
459	0
460	1
461	0
462	1
463	0
464	1
465	0
466	1
467	0
468	1
469	0
470	1
471	0
472	1
473	0
474	1
475	0
476	1
477	0
478	1
479	0
480	1
481	0
482	1
483	0
484	1
485	0
486	1
487	0
488	1
489	0
490	1
491	0
492	1
493	0
494	1
495	0
496	1
497	0
498	1
499	0
500	1
501	0
502	1
503	0
504	1
505	0
506	1
507	0
508	1
509	0
510	1
511	0
512	1
513	0
514	1
515	0
516	1
517	0
518	1
519	0
520	1
521	0
522	1
523	0
524	1
525	0
526	1
527	0
528	1
529	0
530	1
531	0
532	1
533	0
534	1
535	0
536	1
537	0
538	1
539	0
540	1
541	0
542	1
543	0
544	1
545	0
546	1
547	0
548	1
549	0
550	1
551	0
552	1
553	0
554	1
555	0
556	1
557	0
558	1
559	0
560	1
561	0
562	1
563	0
564	1
565	0
566	1
567	0
568	1
569	0
570	1
571	0
572	1
573	0
574	1
575	0
576	1
577	0
578	1
579	0
580	1
581	0
582	1
583	0
584	1
585	0
586	1
587	0
588	1
589	0
590	1
591	0
592	1
593	0
594	1
595	0
596	1
597	0
598	1
599	0
600	1
601	0
602	1
603	0
604	1
605	0
606	1
607	0
608	1
609	0
610	1
611	0
612	1
613	0
614	1
615	0
616	1
617	0
618	1
619	0
620	1
621	0
622	1
623	0
624	1
625	0
626	1
627	0
628	1
629	0
630	1
631	0
632	1
633	0
634	1
635	0
636	1
637	0
638	1
639	0
640	1
641	0
642	1
643	0
644	1
645	0
646	1
647	0
648	1
649	0
650	1
651	0
652	1
653	0
654	1
655	0
656	1
657	0
658	1
659	0
660	1
661	0
662	1
663	0
664	1
665	0
666	1
667	0
668	1
669	0
670	1
671	0
672	1
673	0
674	1
675	0
676	1
677	0
678	1
679	0
680	1
681	0
682	1
683	0
684	1
685	0
686	1
687	0
688	1
689	0
690	1
691	0
692	1
693	0
694	1
695	0
696	1
697	0
698	1
699	0
700	1
701	0
702	1
703	0
704	1
705	0
706	1
707	0
708	1
709	0
710	1
711	0
712	1
713	0
714	1
715	0
716	1
717	0
718	1
719	0
720	1
721	0
722	1
723	0
724	1
725	0
726	1
727	0
728	1
729	0
730	1
731	0
732	1
733	0
734	1
735	0
736	1
737	0
738	1
739	0
740	1
741	0
742	1
743	0
744	1
745	0
746	1
747	0
748	1
749	0
750	1
751	0
752	1
753	0
754	1
755	0
756	1
757	0
758	1
759	0
760	1
761	0
762	1
763	0
764	1
765	0
766	1
767	0
768	1
769	0
770	1
771	0
772	1
773	0
774	1
775	0
776	1
777	0
778	1
779	0
780	1
