# Supplementary material for: ESRRG, ATP4A, and ATP4B as Diagnostic Biomarkers for Gastric Cancer: A Bioinformatic Analysis Based on Machine Learning
Source: Front Physiol. 2022 Jun 23;13:905523. doi: 10.3389/fphys.2022.905523 (PMC9262247; doi:10.3389/fphys.2022.905523)
Supplement: Supplementary file 1 [file DataSheet1.ZIP › ML script and dataset/readme.txt]

TD dataset: gene.csv and label.csv
gene.csv contains three hub gene expressions of 780 samples
label.csv contains the sample-type of 780 samples
TD dataset is used for training and test (internal validation).

independent dataset: exgene.csv and exlabel.csv
exgene.csv contains three hub gene expressions of the independent dataset GSE33335
exlabel.csv contains the sample-type of GSE33335
independent dataset is used for external validation (EV).

supervised_cpu.py: scirpt of grid search, trianing and preformance evaluation of six supervised machine learning.
semisupervised.py: scirpt of label spreading semi-supervised model.
