# Supplementary material for: ESRRG, ATP4A, and ATP4B as Diagnostic Biomarkers for Gastric Cancer: A Bioinformatic Analysis Based on Machine Learning
Source: Front Physiol. 2022 Jun 23;13:905523. doi: 10.3389/fphys.2022.905523 (PMC9262247; doi:10.3389/fphys.2022.905523)
Supplement: Supplementary file 2 [file DataSheet2.ZIP]

Archive with 4 entries (3 files):
- Supplementary Tables/
- Supplementary Tables/Module turquoise 10% genes' degree.xlsx
- Supplementary Tables/Supplementary Table I.docx
- Supplementary Tables/Supplementary Table I.pdf
