# Supplementary material for: ESRRG, ATP4A, and ATP4B as Diagnostic Biomarkers for Gastric Cancer: A Bioinformatic Analysis Based on Machine Learning
Source: Front Physiol. 2022 Jun 23;13:905523. doi: 10.3389/fphys.2022.905523 (PMC9262247; doi:10.3389/fphys.2022.905523)
Supplement: Supplementary file 2 [file DataSheet2.ZIP › Supplementary Tables/Module turquoise 10% genes' degree.xlsx]

## Sheet: Sheet1
	Gene	Degree
1	CDCA5	3214
2	MCM2	3176
3	KIF2C	3140
4	TPX2	3130
5	CENPF	3105
6	LMNB2	3104
7	KIF14	3096
8	MCM10	3062
9	UBE2C	3028
10	KIF18B	3027
11	HMGB3	3022
12	SPAG5	3020
13	BIRC5	3017
14	TIMELESS	3006
15	CDC20	3005
16	TRIP13	2999
17	BYSL	2998
18	CDC6	2997
19	CDCA8	2996
20	HJURP	2996
21	PPM1G	2991
22	AURKB	2984
23	TMEM100	2984
24	KIF4A	2980
25	MTFR2	2964
26	SLC52A2	2963
27	EXO1	2960
28	AURKA	2957
29	CENPN	2955
30	FOXM1	2950
31	SNRPB	2948
32	ADH1B	2930
33	PRC1	2927
34	STIL	2927
35	RNASEH2A	2926
36	ALYREF	2925
37	MKI67	2924
38	RUVBL1	2922
39	FAXDC2	2921
40	CKS2	2919
41	PDCD11	2913
42	ORC6	2910
43	MCM7	2900
44	SMAD9	2896
45	PTBP1	2887
46	UCK2	2886
47	CENPO	2883
48	GTSE1	2879
49	NME1	2879
50	PRPF4	2877
51	PUS7	2877
52	UBE2S	2870
53	DTL	2846
54	KLHDC1	2840
55	GINS1	2833
56	RCAN2	2820
57	UBE2T	2812
58	KLF9	2811
59	NEK2	2809
60	SPC25	2804
61	ECE2	2797
62	WDR46	2793
63	HDGF	2791
64	DKC1	2789
65	DCTPP1	2785
66	EZH2	2785
67	PPP1R14B	2783
68	PUS1	2780
69	TEAD4	2774
70	CCT3	2772
71	DDIAS	2771
72	NOLC1	2753
73	PTTG1	2753
74	TWNK	2747
75	RAD51	2737
76	CKAP2L	2735
77	RCC2	2734
78	CDC45	2733
79	BUB1B	2723
80	YDJC	2712
81	FANCI	2711
82	EIF4A3	2710
83	NOP2	2706
84	NUP85	2706
85	XPO5	2700
86	BOP1	2699
87	DBF4	2699
88	RAE1	2699
89	POLQ	2698
90	TROAP	2698
91	ATAD2	2694
92	NSUN2	2678
93	CEP55	2676
94	BCL2L12	2664
95	MCM4	2664
96	FEN1	2663
97	CDT1	2653
98	ADRM1	2641
99	FLAD1	2634
100	KIF23	2633
101	TXNIP	2633
102	ASPA	2631
103	NUP98	2622
104	KIF20A	2620
105	MRTO4	2617
106	POLR1B	2615
107	EBNA1BP2	2611
108	NUF2	2607
109	MELK	2598
110	TACC3	2592
111	NCAPH	2590
112	CENPM	2585
113	RCC1	2584
114	NAT10	2581
115	TOMM34	2581
116	CDCA2	2580
117	RAD54L	2579
118	DTYMK	2577
119	URB2	2577
120	KPNA2	2575
121	HEATR1	2572
122	GGCT	2569
123	ID4	2560
124	CCNF	2556
125	AUNIP	2550
126	F13A1	2546
127	ORC1	2543
128	TOP2A	2519
129	ERCC6L	2516
130	ECT2	2504
131	PPP4C	2501
132	SKA3	2500
133	ABCA8	2490
134	TOPBP1	2490
135	PAFAH1B3	2482
136	HMGB3P1	2481
137	BID	2476
138	NCAPG	2476
139	FARSA	2469
140	HMBS	2468
141	PTTG3P	2468
142	MTHFD1L	2463
143	POLR1C	2459
144	PSMB3	2456
145	SCARA5	2441
146	CENPA	2439
147	NUDT1	2438
148	P2RY14	2433
149	DLGAP5	2425
150	PJA2	2425
151	C1orf112	2417
152	SNRPF	2417
153	EXOSC5	2412
154	MAGEH1	2410
155	BMS1	2405
156	CENPI	2397
157	CHEK1	2387
158	WDR5	2387
159	KIF15	2381
160	NOP16	2380
161	GINS2	2372
162	CREBRF	2370
163	LDOC1	2366
164	CCNB1	2364
165	CSTF2	2355
166	NOC4L	2347
167	SAC3D1	2341
168	IPO4	2339
169	CPSF3	2337
170	SGO2	2332
171	PSMD2	2327
172	EXOSC4	2311
173	TARBP2	2303
174	NOP58	2292
175	DEPDC1B	2277
176	MRPS17	2274
177	BUB1	2273
178	CCDC86	2273
179	PNPT1	2269
180	TNFRSF10A	2263
181	RAD51AP1	2257
182	PSRC1	2254
183	FYCO1	2248
184	CRBN	2245
185	ANLN	2243
186	SEH1L	2239
187	TK1	2239
188	FAM107A	2238
189	MND1	2235
190	NOL10	2232
191	FABP4	2229
192	DYNC2I2	2228
193	EIF6	2228
194	GREM2	2224
195	EFTUD2	2218
196	PSME3	2215
197	NOP56	2212
198	NDC1	2209
199	ALG3	2206
200	CCT7	2201
201	CDC7	2199
202	NPM3	2196
203	CHEK2	2193
204	BRCA1	2188
205	CDK1	2183
206	CENPE	2177
207	MCM3	2173
208	WDR43	2172
209	ATIC	2169
210	LRP8	2159
211	MAD2L1	2159
212	ZMAT1	2157
213	PAICS	2155
214	NDC80	2153
215	UHRF1	2151
216	CENPW	2134
217	GGTA1	2128
218	CDCA4	2127
219	TTF2	2127
220	KIF18A	2124
221	FANCD2	2120
222	TDP1	2115
223	DEPDC1	2109
224	PFDN2	2107
225	DPP3	2106
226	SHCBP1	2100
227	RFC4	2098
228	POLR2H	2097
229	WDHD1	2094
230	REXO4	2093
231	CLSPN	2080
232	CENPL	2066
233	DCLRE1B	2066
234	PBX1	2061
235	HMGA1	2060
236	POP1	2049
237	MYBL2	2023
238	AIMP2	2019
239	FAM83H	2016
240	RAI2	2012
241	CCNA2	2005
242	PSMD14	2003
243	SLC5A6	2002
244	DDX21	1999
245	E2F7	1998
246	PPAT	1995
247	KAT2B	1994
248	ZSCAN18	1993
249	ASPM	1990
250	SAPCD2	1990
251	RANBP1	1987
252	SNRPC	1986
253	RECQL4	1985
254	PPIL1	1978
255	CSE1L	1976
256	ARHGAP20	1975
257	CFD	1975
258	GFRA1	1971
259	ZWINT	1967
260	FBLN1	1962
261	DSCC1	1961
262	NOP9	1961
263	CHAF1A	1953
264	DNA2	1953
265	TTK	1934
266	ARHGAP11A	1932
267	SSRP1	1928
268	TUBB4B	1918
269	CDC25A	1916
270	NCAPD3	1916
271	DHX37	1915
272	PSMA7	1904
273	PLOD3	1890
274	STX6	1890
275	ITPR1	1886
276	CKAP5	1885
277	PSMB2	1878
278	DAZAP1	1871
279	DMD	1871
280	POC1A	1871
281	UMPS	1865
282	AGO2	1861
283	ZMYND19	1860
284	ILF2	1856
285	TNFRSF10B	1854
286	ACACB	1853
287	SNRPG	1853
288	RACGAP1	1851
289	MMRN1	1841
290	REEP4	1840
291	RRM2	1833
292	CENPH	1830
293	PLK4	1830
294	NAA10	1815
295	MIR29B2CHG	1814
296	KIF11	1811
297	ETFRF1	1800
298	NTMT1	1799
299	ADGRD1	1798
300	LIG1	1798
301	LSM4	1798
302	SKP2	1777
303	TIPIN	1774
304	SMC4	1773
305	RPP40	1767
306	TRIM11	1761
307	BLM	1759
308	CDCA3	1757
309	TBC1D31	1757
310	OIP5	1754
311	H2AX	1741
312	NUP155	1737
313	ASF1B	1734
314	RAD54B	1733
315	PKMYT1	1732
316	SLC25A19	1731
317	RBL1	1721
318	TAF5L	1721
319	EXOSC3	1719
320	PSMD13	1717
321	TSR1	1711
322	NCAPG2	1699
323	CIRBP	1698
324	LYAR	1678
325	E2F3	1659
326	BCAP31	1656
327	MASTL	1653
328	GNG7	1645
329	KIT	1644
330	NOP14	1638
